# Supplementary material for: Lenvatinib Plus Paclitaxel as Second‐Line Therapy for Advanced Gastric Cancer Patients: A Dose Escalation Exploratory Study
Source: Adv Sci (Weinh). 2025 Aug 11;12(40):e06678. doi: 10.1002/advs.202506678 (PMC12561184; doi:10.1002/advs.202506678)
Supplement: Supplementary file 3 — Supplementary Table 2 [file ADVS-12-e06678-s003.xlsx]

## Sheet: Sheet1
Row.names	V1	vip_select
Q9BWV1	BOC	1.25598
P01730	CD4	1.73293
P32970	CD70	1.43146
O95727	CRTAM	1.12056
P09603	CSF-1	1.09499
P78423	CX3CL1	1.00492
O43927	CXCL13	1.35599
Q96PD2	DCBLD2	1.25506
P07585	DCN	1.17832
O75354	ENTPD6	1.14223
Q7Z5A7	FAM19A5	1.08852
P09382	Gal-1	1.05341
O00182	Gal-9	1.49064
Q10471	GALNT2	1.59351
O00451	GFRA2	1.01016
P14210	HGF	1.07792
P09601	HO-1	1.22041
O60243	HS6ST1	1.16718
P29459_P29460	IL12	1.17525
P42701	IL12RB1	1.07158
P40933	IL15	1.12903
P47929	LGALS7	1.01803
P13500	MCP-1	1.50693
Q99616	MCP-4	1.28589
O76036	NCR1	1.1457
O14917	PCDH17	1.14936
P08237	PFKM	1.06973
P49763	PGF	2.1134
Q9C0C4	SEMA4C	1.31739
Q96LC7	SIGLEC10	1.01688
O43699	SIGLEC6	1.05275
Q9H156	SLITRK2	1.03105
Q02763	TIE2	1.13657
O00220	TNFRSF10A	1.01766
O75509	TNFRSF21	1.02521
P43489	TNFRSF4	1.11352
Q07011	TNFRSF9	1.12568
P15692	VEGFA	1.77362
