# Supplementary material for: Lenvatinib Plus Paclitaxel as Second‐Line Therapy for Advanced Gastric Cancer Patients: A Dose Escalation Exploratory Study
Source: Adv Sci (Weinh). 2025 Aug 11;12(40):e06678. doi: 10.1002/advs.202506678 (PMC12561184; doi:10.1002/advs.202506678)
Supplement: Supplementary file 4 — Supplementary Table 3 [file ADVS-12-e06678-s010.xlsx]

## Sheet: enrichment_results_wg_result174
geneSet	description	link	size	overlap	expect	enrichmentRatio	pValue	FDR	overlapId	userId
hsa04060	Cytokine-cytokine receptor interaction	http://www.kegg.jp/kegg-bin/show_pathway?hsa04060+10563+1435+27242+3594+3600+3604+6347+6357+6376+7293+8797+920+970	297	13	1.00193	12.975	2.8118e-12	9.89752e-10	10563;1435;27242;3594;3600;3604;6347;6357;6376;7293;8797;920;970	O00220;O43927;O75509;P01730;P09603;P13500;P32970;P40933;P42701;P43489;P78423;Q07011;Q99616
hsa04061	Viral protein interaction with cytokine and cytokine receptor	http://www.kegg.jp/kegg-bin/show_pathway?hsa04061+10563+1435+6347+6357+6376+8797	100	6	0.337349	17.7857	7.99497e-07	0.000140711	10563;1435;6347;6357;6376;8797	O00220;O43927;P09603;P13500;P78423;Q99616
hsa05323	Rheumatoid arthritis	http://www.kegg.jp/kegg-bin/show_pathway?hsa05323+1435+3600+6347+7010+7422	93	5	0.313735	15.937	1.27056e-05	0.00149079	1435;3600;6347;7010;7422	P09603;P13500;P15692;P40933;Q02763
hsa04066	HIF-1 signaling pathway	http://www.kegg.jp/kegg-bin/show_pathway?hsa04066+3162+5213+7010+7422	109	4	0.367711	10.8781	0.00045196	0.0354477	3162;5213;7010;7422	P08237;P09601;P15692;Q02763
hsa04668	TNF signaling pathway	http://www.kegg.jp/kegg-bin/show_pathway?hsa04668+1435+3600+6347+6376	114	4	0.384578	10.401	0.000535863	0.0354477	1435;3600;6347;6376	P09603;P13500;P40933;P78423
hsa04015	Rap1 signaling pathway	http://www.kegg.jp/kegg-bin/show_pathway?hsa04015+1435+3082+5228+7010+7422	210	5	0.708434	7.05782	0.000604223	0.0354477	1435;3082;5228;7010;7422	P09603;P14210;P15692;P49763;Q02763
hsa04014	Ras signaling pathway	http://www.kegg.jp/kegg-bin/show_pathway?hsa04014+1435+3082+5228+7010+7422	236	5	0.796145	6.28027	0.00102487	0.0515363	1435;3082;5228;7010;7422	P09603;P14210;P15692;P49763;Q02763
hsa04010	MAPK signaling pathway	http://www.kegg.jp/kegg-bin/show_pathway?hsa04010+1435+3082+5228+7010+7422	301	5	1.01542	4.92406	0.00300008	0.132003	1435;3082;5228;7010;7422	P09603;P14210;P15692;P49763;Q02763
hsa04062	Chemokine signaling pathway	http://www.kegg.jp/kegg-bin/show_pathway?hsa04062+10563+6347+6357+6376	192	4	0.647711	6.1756	0.00367804	0.143852	10563;6347;6357;6376	O43927;P13500;P78423;Q99616
hsa04151	PI3K-Akt signaling pathway	http://www.kegg.jp/kegg-bin/show_pathway?hsa04151+1435+3082+5228+7010+7422	359	5	1.21108	4.12853	0.00635782	0.223795	1435;3082;5228;7010;7422	P09603;P14210;P15692;P49763;Q02763
