# Supplementary material for: Lenvatinib Plus Paclitaxel as Second‐Line Therapy for Advanced Gastric Cancer Patients: A Dose Escalation Exploratory Study
Source: Adv Sci (Weinh). 2025 Aug 11;12(40):e06678. doi: 10.1002/advs.202506678 (PMC12561184; doi:10.1002/advs.202506678)
Supplement: Supplementary file 5 — Supplementary Table 4 [file ADVS-12-e06678-s001.xlsx]

## Sheet: enrichment_results_wg_result174
geneSet	description	link	size	overlap	expect	enrichmentRatio	pValue	FDR	overlapId	userId
hsa04060	Cytokine-cytokine receptor interaction	http://www.kegg.jp/kegg-bin/show_pathway?hsa04060+27242+3604+6376+7293	297	4	0.250482	15.9692	5.16401e-05	0.0181773	27242;3604;6376;7293	O75509;P43489;P78423;Q07011
hsa04340	Hedgehog signaling pathway	http://www.kegg.jp/kegg-bin/show_pathway?hsa04340+91653	56	1	0.0472289	21.1735	0.0463	1	91653	Q9BWV1
hsa04061	Viral protein interaction with cytokine and cytokine receptor	http://www.kegg.jp/kegg-bin/show_pathway?hsa04061+6376	100	1	0.0843373	11.8571	0.0813779	1	6376	P78423
hsa04668	TNF signaling pathway	http://www.kegg.jp/kegg-bin/show_pathway?hsa04668+6376	114	1	0.0961446	10.401	0.0923044	1	6376	P78423
hsa04148	Efferocytosis	http://www.kegg.jp/kegg-bin/show_pathway?hsa04148+6376	156	1	0.131566	7.60073	0.124418	1	6376	P78423
hsa04514	Cell adhesion molecules	http://www.kegg.jp/kegg-bin/show_pathway?hsa04514+84631	158	1	0.133253	7.50452	0.125923	1	84631	Q9H156
hsa04360	Axon guidance	http://www.kegg.jp/kegg-bin/show_pathway?hsa04360+91653	182	1	0.153494	6.51491	0.143806	1	91653	Q9BWV1
hsa04062	Chemokine signaling pathway	http://www.kegg.jp/kegg-bin/show_pathway?hsa04062+6376	192	1	0.161928	6.1756	0.151165	1	6376	P78423
hsa04510	Focal adhesion	http://www.kegg.jp/kegg-bin/show_pathway?hsa04510+5228	203	1	0.171205	5.84096	0.159196	1	5228	P49763
hsa04015	Rap1 signaling pathway	http://www.kegg.jp/kegg-bin/show_pathway?hsa04015+5228	210	1	0.177108	5.64626	0.164273	1	5228	P49763
