# Supplementary material for: Lenvatinib Plus Paclitaxel as Second‐Line Therapy for Advanced Gastric Cancer Patients: A Dose Escalation Exploratory Study
Source: Adv Sci (Weinh). 2025 Aug 11;12(40):e06678. doi: 10.1002/advs.202506678 (PMC12561184; doi:10.1002/advs.202506678)
Supplement: Supplementary file 6 — Supplementary Table 5 [file ADVS-12-e06678-s005.xlsx]

## Sheet: Sheet1
sig_gene	pvalue	wald.test	beta	HR	HR.lower	HR.upper
PCDH17	0.041	4.2	0.25	1.3	1	1.6
ENTPD6	0.053	3.8	-0.22	0.8	0.64	1
NCR1	0.13	2.3	-0.42	0.66	0.38	1.1
LGALS1	0.041	4.2	0.16	1.2	1	1.4
TEK	0.024	5.1	0.27	1.3	1	1.7
SLITRK2	0.031	4.6	0.91	2.5	1.1	5.7
GFRA2	0.03	4.7	0.55	1.7	1.1	2.8
SIGLEC6	0.05	3.8	0.29	1.3	1	1.8
CXCL13	0.34	0.89	-0.041	0.96	0.88	1
CRTAM	0.57	0.32	-0.096	0.91	0.65	1.3
DCN	0.018	5.6	0.15	1.2	1	1.3
HGF	0.036	4.4	0.28	1.3	1	1.7
CD70	0.81	0.06	-0.025	0.98	0.8	1.2
TNFRSF9	0.13	2.4	-0.26	0.77	0.56	1.1
GALNT2	0.31	1	0.15	1.2	0.87	1.5
DCBLD2	0.013	6.1	0.25	1.3	1.1	1.6
BOC	0.024	5.1	0.17	1.2	1	1.4
CCL2	0.23	1.4	0.086	1.1	0.95	1.3
PGF	0.12	2.4	0.21	1.2	0.94	1.6
FAM19A5	0.05	3.8	0.19	1.2	1	1.5
SEMA4C	0.053	3.7	0.25	1.3	1	1.7
