# Supplementary material for: Lenvatinib Plus Paclitaxel as Second‐Line Therapy for Advanced Gastric Cancer Patients: A Dose Escalation Exploratory Study
Source: Adv Sci (Weinh). 2025 Aug 11;12(40):e06678. doi: 10.1002/advs.202506678 (PMC12561184; doi:10.1002/advs.202506678)
Supplement: Supplementary file 7 — Supplementary Table 6 [file ADVS-12-e06678-s006.xlsx]

## Sheet: Sheet1
	PCDH17	ENTPD6	NCR1	LGALS1	TEK	SLITRK2	GFRA2	SIGLEC6	CXCL13	CRTAM	DCN	HGF	CD70	TNFRSF9	GALNT2	DCBLD2	BOC	CCL2	PGF	FAM19A5	SEMA4C	score	score_class	response
X1043_C1D1	1.82847	4.41844	0	7.10181	1.56771	-0.00253791	0.124641	0.650307	3.09451	0.492018	3.59522	0.655999	1.12384	0.946503	3.7509	0.894261	1.75576	3.60764	1.22935	1.3226	2.4279	4.0855	low	SD
X2005_C1D1	1.50097	3.55362	0	7.12117	1.64084	0.0559885	0.124641	0.481403	3.09451	0.492018	3.94262	0.697332	0.842804	0.713695	3.36187	0.884102	1.10459	3.87216	1.24032	1.17854	2.21053	4.12399	low	PD
X1042_C1D1	1.73406	4.34191	0	7.17789	1.15924	-0.00253791	0.240412	0.36922	3.09451	0.492018	3.35614	0.655999	0.842804	0.773822	4.09469	1.62125	1.36846	3.57743	1.0568	1.31025	2.55487	4.13688	low	SD
X1032_C1D1	1.47479	4.15596	0	5.46618	1.15924	0.139339	0.841508	0.36922	3.09451	0.492018	3.69683	0.758928	0.842804	0.713695	3.87109	2.04516	0.61613	3.18152	1.37765	1.17854	2.07828	4.22806	low	SD
X1040_C1D1	1.6628	3.92771	0	7.54684	1.33263	0.0279923	0.124641	0.36922	3.64552	0.607671	4.18757	0.810149	1.49351	1.10674	4.1725	1.17325	1.80463	3.87966	1.51313	1.17854	2.60412	4.39443	low	PR
X1035_C1D1	1.66259	4.40465	0	6.26941	2.09665	0.110791	0.124641	0.36922	3.5054	0.492018	3.73296	0.875273	0.842804	0.713695	3.7924	1.72744	1.29161	3.18152	1.27311	1.17854	2.94773	4.42182	low	PD
X1049_C1D1	1.63138	4.80499	0	7.00465	1.53086	-0.00253791	0.176118	0.544619	3.09451	0.492018	4.43481	0.821504	0.963075	0.811293	3.9604	1.61187	1.44998	4.32656	1.35587	1.38523	2.56314	4.42776	low	PR
X1027_C1D1	1.53711	4.20559	0	6.24015	1.56107	-0.00253791	0.36181	0.36922	3.09451	0.492018	4.31874	1.2398	0.975047	0.713695	3.94985	1.95829	1.24534	3.18152	1.02994	1.30143	2.45715	4.43884	low	SD
16mg-2	1.73554	4.18249	0	6.89975	1.53076	0.00823155	0.168811	0.397756	3.31766	0.386975	4.3168	0.956276	0.804007	0.810959	3.83744	1.64319	1.28343	3.65445	1.5129	1.38366	2.66678	4.52402	low	SD
X1052_C1D1	1.53396	4.1248	0	6.73165	1.97998	0.0320957	0.178608	0.36922	3.09451	0.492018	4.24247	0.900871	0.968662	0.713695	3.9746	2.11691	1.03301	3.18152	1.17616	1.39414	2.57449	4.55708	low	PR
X1028_C1D1	1.69063	4.15104	0	6.27326	1.85208	0.0796314	0.318322	0.425524	3.09451	0.492018	4.31296	0.947665	0.842804	0.799074	3.64867	2.01158	0.896053	3.69727	0.991276	1.3613	2.85905	4.59557	low	PR
X2006_C1D1	1.52038	4.37309	0	6.73122	1.2652	-0.00253791	0.124641	1.61826	3.09451	0.492018	3.39756	0.655999	0.842804	0.713695	3.47577	1.32334	0.77176	3.18152	3.0393	1.34921	3.5154	4.71519	low	SD
X1048_C1D1	1.55347	4.17264	0	6.52397	1.95194	0.0865655	0.124641	0.430394	3.33526	0.492018	3.99604	1.23761	0.842804	0.887812	4.12389	1.9013	1.39756	3.51215	1.20017	1.17854	3.18766	4.72986	low	SD
16mg-3	1.77233	4.33527	0	6.98443	1.67153	0.157201	0.308687	0.65023	3.04233	0.668743	4.13098	0.760448	1.09949	0.795655	3.8288	1.57	1.2735	3.7167	1.35215	1.47848	2.78989	4.73411	low	PR
X1047_C1D1	2.03006	4.77459	0	7.57707	1.9153	0.0960519	0.178822	0.36922	3.09451	0.492018	4.83136	0.966766	0.842804	0.713695	3.68621	1.35029	1.1251	4.35529	1.60455	1.55577	2.589	4.83019	low	PD
X1050_C1D1	2.07952	4.80416	0	7.18373	1.67132	-0.00253791	0.214646	0.36922	4.14825	0.605908	4.10136	1.1247	1.04746	0.984861	4.31947	2.22738	1.60595	4.10546	1.47292	1.36877	2.93351	4.83966	low	PR
X1031_C1D1	1.82419	4.33418	0	6.81039	1.15924	0.0602867	0.539964	0.36922	3.09451	0.492018	4.80407	0.886357	1.06081	0.713695	3.73836	2.17303	1.31858	3.18152	1.2426	1.17854	3.35115	4.87114	high	SD
X1038_C1D1	1.9282	4.48597	0	7.6322	1.74069	-0.00253791	0.124641	0.36922	3.09451	0.569114	4.98452	0.964664	0.984318	0.85483	3.80305	1.60088	1.13067	3.70944	1.82478	2.07362	2.73838	4.89269	high	SD
X1024_C1D1	1.94328	4.34118	0	7.99122	1.64799	-0.00253791	0.124641	0.429186	3.50681	0.707238	5.61564	0.775214	1.72848	0.760643	3.80852	1.38409	2.03308	3.72102	1.46444	2.08901	2.51456	4.96779	high	PD
X1034_C1D1	2.18884	4.4999	0	7.19206	1.54738	0.122715	0.278037	0.36922	3.09451	0.492018	4.19409	0.910072	0.842804	0.713695	4.13767	2.10549	0.881287	4.29475	1.84224	1.54889	2.93859	5.08261	high	SD
X2007_C1D1	2.00324	4.17408	0	7.45447	1.77179	0.385086	0.575529	0.857542	3.90692	0.618512	3.66997	0.655999	0.842804	1.0114	4.11922	0.984021	1.7194	4.05312	1.46931	1.17854	3.00107	5.18734	high	PD
X1023_C1D1	2.03874	4.20432	0	8.22141	1.63207	0.234588	0.124641	0.812157	3.93542	0.625518	5.91493	0.704932	1.39462	1.09385	3.64813	1.26895	1.55971	5.14945	1.45535	2.46699	2.87489	5.46786	high	SD
X1029_C1D1	2.14123	4.14088	0	7.60665	2.02053	0.0772856	0.218049	0.761241	3.69594	0.876917	5.2515	1.43232	0.921048	1.06649	3.88945	1.72748	1.5756	4.2168	1.79047	2.28425	2.90707	5.63324	high	SD
