# Supplementary material for: Lenvatinib Plus Paclitaxel as Second‐Line Therapy for Advanced Gastric Cancer Patients: A Dose Escalation Exploratory Study
Source: Adv Sci (Weinh). 2025 Aug 11;12(40):e06678. doi: 10.1002/advs.202506678 (PMC12561184; doi:10.1002/advs.202506678)
Supplement: Supplementary file 8 — Supplementary File 1 [file ADVS-12-e06678-s004.xlsx]

## Sheet: Olink 96 panel_protein_list
ID	protein name	gene name	Olink panel
P00813	Adenosine deaminase	ADA	immune onco
Q9Y653	Adhesion G-protein coupled receptor G1	ADGRG1	immune onco
Q15389	Angiopoietin-1	ANGPT1	immune onco
Q02763	Angiopoietin-1 receptor	TIE2	immune onco
O15123	Angiopoietin-2	ANGPT2	immune onco
P05089	Arginase-1	ARG1	immune onco
Q16790	Carbonic anhydrase 9	CAIX	immune onco
Q14790	Caspase-8	CASP-8	immune onco
Q99616	C-C motif chemokine 13	MCP-4	immune onco
Q92583	C-C motif chemokine 17	CCL17	immune onco
Q99731	C-C motif chemokine 19	CCL19	immune onco
P13500	C-C motif chemokine 2	MCP-1	immune onco
P78556	C-C motif chemokine 20	CCL20	immune onco
P55773	C-C motif chemokine 23	CCL23	immune onco
P10147	C-C motif chemokine 3	CCL3	immune onco
P13236	C-C motif chemokine 4	CCL4	immune onco
P80098	C-C motif chemokine 7	MCP-3	immune onco
P80075	C-C motif chemokine 8	MCP-2	immune onco
P26842	CD27 antigen	CD27	immune onco
P29965	CD40 ligand	CD40-L	immune onco
P25942	CD40L receptor	CD40	immune onco
P32970	CD70 antigen	CD70	immune onco
Q01151	CD83 antigen	CD83	immune onco
P09341	C-X-C motif chemokine 1	CXCL1	immune onco
P02778	C-X-C motif chemokine 10	CXCL10	immune onco
O14625	C-X-C motif chemokine 11	CXCL11	immune onco
O43927	C-X-C motif chemokine 13	CXCL13	immune onco
P42830	C-X-C motif chemokine 5	CXCL5	immune onco
Q07325	C-X-C motif chemokine 9	CXCL9	immune onco
O95727	Cytotoxic and regulatory T-cell molecule	CRTAM	immune onco
P09603	Macrophage colony-stimulating factor 1	CSF-1	immune onco
P39900	Macrophage metalloproteinase-12	MMP12	immune onco
P09237	Matrix metalloproteinase-7	MMP7	immune onco
Q29983,Q29980	MHC class I polypeptide-related sequence A/B	MIC-A/B	immune onco
Q8WXI7	Mucin-16	MUC-16	immune onco
O76036	Natural cytotoxicity triggering receptor	NCR1	immune onco
Q9BZW8	Natural killer cell receptor 2B4	CD244	immune onco
Q13241	Natural killer cells antigen CD94	KLRD1	immune onco
P29474	Nitric oxide synthase, endothelial	NOS3	immune onco
P49763	Placenta growth factor	PGF	immune onco
P01127	Platelet-derived growth factor subunit B	PDGF subunit B	immune onco
P21246	Pleiotrophin	PTN	immune onco
P01133	Pro-epidermal growth factor	EGF	immune onco
Q9NZQ7	Programmed cell death 1 ligand 1	PD-L1	immune onco
Q9BQ51	Programmed cell death 1 ligand 2	PD-L2	immune onco
Q15116	Programmed cell death protein 1	PDCD1	immune onco
P07585	Decorin	DCN	immune onco
P09038	Fibroblast growth factor 2	FGF2	immune onco
P78423	Fractalkine	CX3CL1	immune onco
P09382	Galectin-1	Gal-1	immune onco
O00182	Galectin-9	Gal-9	immune onco
P12544	Granzyme A	GZMA	immune onco
P10144	Granzyme B	GZMB	immune onco
P20718	Granzyme H	GZMH	immune onco
P09601	Heme oxygenase 1	HO-1	immune onco
P14210	Hepatocyte growth factor	HGF	immune onco
O75144	ICOS ligand	ICOSLG	immune onco
P01579	Interferon gamma	IFN-gamma	immune onco
P01583	Interleukin-1 alpha	IL-1 alpha	immune onco
P22301	Interleukin-10	IL10	immune onco
P29459,P29460	Interleukin-12	IL12	immune onco
P42701	Interleukin-12 receptor subunit beta-1	IL12RB1	immune onco
P35225	Interleukin-13	IL13	immune onco
P40933	Interleukin-15	IL15	immune onco
Q14116	Interleukin-18	IL18	immune onco
P60568	Interleukin-2	IL2	immune onco
O95760	Interleukin-33	IL33	immune onco
P05112	Interleukin-4	IL4	immune onco
P05113	Interleukin-5	IL5	immune onco
P05231	Interleukin-6	IL6	immune onco
P13232	Interleukin-7	IL7	immune onco
P10145	Interleukin-8	IL8	immune onco
P43629	Killer cell immunoglobulin-like receptor 3DL1	KIR3DL1	immune onco
P01137	Latency-associated peptide transforming growth factor beta-1	LAP TGF-beta-1	immune onco
P18627	Lymphocyte activation gene 3 protein	LAG3	immune onco
Q9UQV4	Lysosome-associated membrane glycoprotein 3	LAMP3	immune onco
P48061	Stromal cell-derived factor 1	CXCL12	immune onco
P01730	T-cell surface glycoprotein CD4	CD4	immune onco
P06127	T-cell surface glycoprotein CD5	CD5	immune onco
P01732	T-cell surface glycoprotein CD8 alpha chain	CD8A	immune onco
P10747	T-cell-specific surface glycoprotein CD28	CD28	immune onco
P50591	TNF-related apoptosis-inducing ligand	TRAIL	immune onco
P01375	Tumor necrosis factor	TNF	immune onco
O43508	Tumor necrosis factor ligand superfamily member 12	TWEAK	immune onco
O43557	Tumor necrosis factor ligand superfamily member 14	TNFSF14	immune onco
P48023	Tumor necrosis factor ligand superfamily member 6	FASLG	immune onco
Q9NP84	Tumor necrosis factor receptor superfamily member 12A	TNFRSF12A	immune onco
O75509	Tumor necrosis factor receptor superfamily member 21	TNFRSF21	immune onco
P43489	Tumor necrosis factor receptor superfamily member 4	TNFRSF4	immune onco
Q07011	Tumor necrosis factor receptor superfamily member 9	TNFRSF9	immune onco
P15692	Vascular endothelial growth factor A	VEGFA	immune onco
P35968	Vascular endothelial growth factor receptor 2	VEGFR-2	immune onco
Q86SJ2	Amphoterin-induced protein 2	AMIGO2	Cell_Regulation
Q7Z5R6	Amyloid beta A4 precursor protein-binding family B	APBB1IP	Cell_Regulation
Q8TD06	Anterior gradient protein 3	AGR3	Cell_Regulation
P15848	Arylsulfatase B	ARSB	Cell_Regulation
P08237	ATP-dependent 6-phosphofructokinase, muscle type	PFKM	Cell_Regulation
O43521	Bcl-2-like protein 11 isoform BimL	BCL2L11	Cell_Regulation
Q02742	Beta-1,3-galactosyl-O-glycosyl-glycoprotein	GCNT1	Cell_Regulation
P21810	Biglycan	BGN	Cell_Regulation
Q06520	Bile salt sulfotransferase	SULT2A1	Cell_Regulation
P11274	Breakpoint cluster region protein	BCR	Cell_Regulation
Q9BWV1	Brother of CDO	BOC	Cell_Regulation
Q8N5S9	Calcium/calmodulin-dependent protein kinase kinase 1	CAMKK1	Cell_Regulation
Q9BQT9	Calsyntenin-3	CLSTN3	Cell_Regulation
Q9NX58	Cell growth-regulating nucleolar protein	LYAR	Cell_Regulation
P04637	Cellular tumor antigen p53	TP53	Cell_Regulation
Q49AH0	Cerebral dopamine neurotrophic factor	CDNF	Cell_Regulation
P02462	Collagen alpha-1	COL4A1	Cell_Regulation
O43186	Cone-rod homeobox protein	CRX	Cell_Regulation
P0CG37	Cryptic protein	CFC1	Cell_Regulation
Q9UBG0	C-type mannose receptor 2	MRC2	Cell_Regulation
Q8WYN0	Cysteine protease ATG4A	ATG4A	Cell_Regulation
P16562	Cysteine-rich secretory protein 2	CRISP2	Cell_Regulation
Q9UK85	Dickkopf-like protein 1	DKKL1	Cell_Regulation
Q96PD2	Discoidin, CUB and LCCL domain-containing protein 2	DCBLD2	Cell_Regulation
P25685	DnaJ homolog subfamily B member 1	DNAJB1	Cell_Regulation
P52564	Dual specificity mitogen-activated protein kinase kinase 6	MAP2K6	Cell_Regulation
Q13561	Dynactin subunit 2	DCTN2	Cell_Regulation
P22681	E3 ubiquitin-protein ligase CBL	CBL	Cell_Regulation
O75354	Ectonucleoside triphosphate diphosphohydrolase 6	ENTPD6	Cell_Regulation
Q96SM3	Probable carboxypeptidase X1	CPXM1	Cell_Regulation
P58294	Prokineticin-1	PROK1	Cell_Regulation
Q9HCU5	Prolactin regulatory element-binding protein	PREB	Cell_Regulation
Q7Z5A7	Protein FAM19A5	FAM19A5	Cell_Regulation
O14904	Protein Wnt-9a	WNT9A	Cell_Regulation
O14917	Protocadherin-17	PCDH17	Cell_Regulation
Q13576	Ras GTPase-activating-like protein IQGAP2	IQGAP2	Cell_Regulation
P57771	Regulator of G-protein signaling 8	RGS8	Cell_Regulation
Q07960	Rho GTPase-activating protein 1	ARHGAP1	Cell_Regulation
Q9NZN5	Rho guanine nucleotide exchange factor 12	ARHGEF12	Cell_Regulation
Q6UXD5	Seizure 6-like protein 2	SEZ6L2	Cell_Regulation
Q9C0C4	Semaphorin-4C	SEMA4C	Cell_Regulation
O96013	Serine/threonine-protein kinase PAK 4	PAK4	Cell_Regulation
Q96LC7	Sialic acid-binding Ig-like lectin 10	SIGLEC10	Cell_Regulation
O43699	Sialic acid-binding Ig-like lectin 6	SIGLEC6	Cell_Regulation
Q9P0V8	SLAM family member 8	SLAMF8	Cell_Regulation
Q9H156	SLIT and NTRK-like protein 2	SLITRK2	Cell_Regulation
Q9NSA1	Fibroblast growth factor 21	FGF21	Cell_Regulation
Q01543	Friend leukemia integration 1 transcription factor	FLI1	Cell_Regulation
P47929	Galectin-7	LGALS7	Cell_Regulation
A4D1B5	Gamma-secretase-activating protein	GSAP	Cell_Regulation
Q9NS71	Gastrokine	GKN1	Cell_Regulation
O00451	GDNF family receptor alpha-2	GFRA2	Cell_Regulation
P01275	Glucagon	GCG	Cell_Regulation
P01242	Growth hormone variant	GH2	Cell_Regulation
Q9Y662	Heparan sulfate glucosamine 3-O-sulfotransferase 3B1	HS3ST3B1	Cell_Regulation
O60243	Heparan-sulfate 6-O-sulfotransferase 1	HS6ST1	Cell_Regulation
O75054	Immunoglobulin superfamily member 3	IGSF3	Cell_Regulation
Q9NRM6	Interleukin-17 receptor B	IL17RB	Cell_Regulation
Q9UKR0	Kallikrein-12	KLK12	Cell_Regulation
Q96I82	Kazal-type serine protease inhibitor domain-containing protein 1	KAZALD1	Cell_Regulation
Q6UXK5	Leucine-rich repeat neuronal protein 1	LRRN1	Cell_Regulation
Q8N2G4	Ly6/PLAUR domain-containing protein 1	LYPD1	Cell_Regulation
Q12912	Lymphoid-restricted membrane protein	LRMP	Cell_Regulation
Q6UB28	Methionine aminopeptidase 1D, mitochondrial	METAP1D	Cell_Regulation
Q16653	Myelin-oligodendrocyte glycoprotein	MOG	Cell_Regulation
O94760	N(G),N(G)-dimethylarginine dimethylaminohydrolase 1	DDAH1	Cell_Regulation
O00221	NF-kappa-B inhibitor epsilon	NFKBIE	Cell_Regulation
Q969V3	Nicalin	NCLN	Cell_Regulation
Q92982	Ninjurin-1	NINJ1	Cell_Regulation
O95644	Nuclear factor of activated T-cells, cytoplasmic 1	NFATC1	Cell_Regulation
P23515	Oligodendrocyte-myelin glycoprotein	OMG	Cell_Regulation
Q9UBM4	Opticin	OPTC	Cell_Regulation
P30041	Peroxiredoxin-6	PRDX6	Cell_Regulation
Q9NZ53	Podocalyxin-like protein 2	PODXL2	Cell_Regulation
Q10471	Polypeptide N-acetylgalactosaminyltransferase 2	GALNT2	Cell_Regulation
Q9H5Y7	SLIT and NTRK-like protein 6	SLITRK6	Cell_Regulation
Q86WV1	Src kinase-associated phosphoprotein 1	SKAP1	Cell_Regulation
O43752	Syntaxin-6	STX6	Cell_Regulation
O14662	Syntaxin-16	STX16	Cell_Regulation
O95988	T-cell leukemia/lymphoma protein 1B	TCL1B	Cell_Regulation
P05412	Transcription factor AP-1	JUN	Cell_Regulation
Q9Y6A5	Transforming acidic coiled-coil-containing protein 3	TACC3	Cell_Regulation
Q9Y2W6	Tudor and KH domain-containing protein	TDRKH	Cell_Regulation
O00220	Tumor necrosis factor receptor superfamily member 10A	TNFRSF10A	Cell_Regulation
P09758	Tumor-associated calcium signal transducer 2	TACSTD2	Cell_Regulation
O43915	Vascular endothelial growth factor D	VEGFD	Cell_Regulation
O95183	Vesicle-associated membrane protein 5	VAMP5	Cell_Regulation
Q96PQ0	VPS10 domain-containing receptor SorCS2	SORCS2	Cell_Regulation
Q92558	Wiskott-Aldrich syndrome protein family member 1	WASF1	Cell_Regulation
Q9UPY6	Wiskott-Aldrich syndrome protein family member 3	WASF3	Cell_Regulation
Q05516	Zinc finger and BTB domain-containing protein 16	ZBTB16	Cell_Regulation
Q13105	Zinc finger and BTB domain-containing protein 17	ZBTB17	Cell_Regulation
