# Supplementary material for: Lenvatinib Plus Paclitaxel as Second‐Line Therapy for Advanced Gastric Cancer Patients: A Dose Escalation Exploratory Study
Source: Adv Sci (Weinh). 2025 Aug 11;12(40):e06678. doi: 10.1002/advs.202506678 (PMC12561184; doi:10.1002/advs.202506678)
Supplement: Supplementary file 9 — Supplementary File 2 [file ADVS-12-e06678-s007.xlsx]

## Sheet: Npx Data
Cell_Regulation	Olink NPX Signature 1.8.0
NPX data
Panel	Olink Target 96 Cell Regulation(v.3703)	Olink Target 96 Cell Regulation(v.3703)	Olink Target 96 Cell Regulation(v.3703)	Olink Target 96 Cell Regulation(v.3703)	Olink Target 96 Cell Regulation(v.3703)	Olink Target 96 Cell Regulation(v.3703)	Olink Target 96 Cell Regulation(v.3703)	Olink Target 96 Cell Regulation(v.3703)	Olink Target 96 Cell Regulation(v.3703)	Olink Target 96 Cell Regulation(v.3703)	Olink Target 96 Cell Regulation(v.3703)	Olink Target 96 Cell Regulation(v.3703)	Olink Target 96 Cell Regulation(v.3703)	Olink Target 96 Cell Regulation(v.3703)	Olink Target 96 Cell Regulation(v.3703)	Olink Target 96 Cell Regulation(v.3703)	Olink Target 96 Cell Regulation(v.3703)	Olink Target 96 Cell Regulation(v.3703)	Olink Target 96 Cell Regulation(v.3703)	Olink Target 96 Cell Regulation(v.3703)	Olink Target 96 Cell Regulation(v.3703)	Olink Target 96 Cell Regulation(v.3703)	Olink Target 96 Cell Regulation(v.3703)	Olink Target 96 Cell Regulation(v.3703)	Olink Target 96 Cell Regulation(v.3703)	Olink Target 96 Cell Regulation(v.3703)	Olink Target 96 Cell Regulation(v.3703)	Olink Target 96 Cell Regulation(v.3703)	Olink Target 96 Cell Regulation(v.3703)	Olink Target 96 Cell Regulation(v.3703)	Olink Target 96 Cell Regulation(v.3703)	Olink Target 96 Cell Regulation(v.3703)	Olink Target 96 Cell Regulation(v.3703)	Olink Target 96 Cell Regulation(v.3703)	Olink Target 96 Cell Regulation(v.3703)	Olink Target 96 Cell Regulation(v.3703)	Olink Target 96 Cell Regulation(v.3703)	Olink Target 96 Cell Regulation(v.3703)	Olink Target 96 Cell Regulation(v.3703)	Olink Target 96 Cell Regulation(v.3703)	Olink Target 96 Cell Regulation(v.3703)	Olink Target 96 Cell Regulation(v.3703)	Olink Target 96 Cell Regulation(v.3703)	Olink Target 96 Cell Regulation(v.3703)	Olink Target 96 Cell Regulation(v.3703)	Olink Target 96 Cell Regulation(v.3703)	Olink Target 96 Cell Regulation(v.3703)	Olink Target 96 Cell Regulation(v.3703)	Olink Target 96 Cell Regulation(v.3703)
Assay	GCG	SLAMF8	SLITRK2	TACC3	LRRN1	SORCS2	FAM19A5	BGN	AMIGO2	PFKM	COL4A1	GH2	ARSB	RGS8	CBL	SIGLEC10	OMG	CFC1	SKAP1	MRC2	IQGAP2	LYAR	SLITRK6	GALNT2	GFRA2	SIGLEC6	BCL2L11	MOG	GKN1	DCBLD2	PRDX6	METAP1D	NFATC1	CRX	TACSTD2	WASF1	TDRKH	ARHGEF12	PREB	GSAP	SEMA4C	NINJ1	CPXM1	CDNF	LYPD1	NCLN	BOC	TP53	LRMP
Uniprot ID	P01275	Q9P0V8	Q9H156	Q9Y6A5	Q6UXK5	Q96PQ0	Q7Z5A7	P21810	Q86SJ2	P08237	P02462	P01242	P15848	P57771	P22681	Q96LC7	P23515	P0CG37	Q86WV1	Q9UBG0	Q13576	Q9NX58	Q9H5Y7	Q10471	O00451	O43699	O43521-2	Q16653	Q9NS71	Q96PD2	P30041	Q6UB28	O95644	O43186	P09758	Q92558	Q9Y2W6	Q9NZN5	Q9HCU5	A4D1B5	Q9C0C4	Q92982	Q96SM3	Q49AH0	Q8N2G4	Q969V3	Q9BWV1	P04637	Q12912
OlinkID	OID01329	OID01391	OID01382	OID01399	OID01362	OID01377	OID01363	OID01339	OID01365	OID01333	OID01330	OID01328	OID01337	OID01346	OID01340	OID01375	OID01341	OID01335	OID01366	OID01392	OID01357	OID01388	OID01383	OID01353	OID01311	OID01317	OID01316	OID01358	OID01386	OID01376	OID01343	OID01360	OID01325	OID01315	OID01334	OID01371	OID01397	OID01390	OID01384	OID01308	OID01381	OID01372	OID01378	OID01359	OID01367	OID01373	OID01380	OID01331	OID01354
P_30	1.63317	0.8188	2.55294	-0.2368	2.2476	2.84487	3.33755	0.11806	2.99356	-1.22143	4.83098	0.07971	1.29377	-1.06957	1.30651	2.91969	1.73857	1.57099	4.50303	1.67994	-0.65723	-0.32834	0.2094	4.40538	0.27221	5.13719	0.65973	2.47413	1.2084	6.93996	0.80292	0.46706	0.02849	-1.27022	3.96227	-0.65823	0.77724	0.7513	-1.21839	0.7443	0.74872	-0.25535	1.47792	1.67741	-1.28916	2.05514	3.30249	0.45308	1.64807
P_10	1.85648	2.10191	3.81524	3.18372	2.53305	2.66967	2.85764	0.52842	3.54754	-0.40077	6.06364	-0.27402	2.40976	-0.88396	2.30698	4.00241	2.81905	1.92039	3.89859	1.91414	-0.25183	-0.22619	0.15755	5.12094	0.54369	5.19316	1.39713	1.96956	1.44076	6.64239	1.27675	2.84131	1.19716	-1.36339	4.18602	2.0488	1.70889	3.17115	-0.82734	1.6716	0.95304	1.04935	3.59372	1.2652	-1.12343	2.37623	3.40281	1.38594	5.27308
P_20	0.42574	0.95439	2.86183	-0.75795	2.5754	2.78507	3.25311	0.11605	3.18233	-0.45437	5.27888	-0.24498	1.26471	-0.41697	0.32027	3.05986	2.39195	1.17139	4.29283	1.64825	-0.8333	-0.35843	0.04721	4.19474	0.37675	5.0735	0.78277	2.83065	0.99321	6.81768	1.22286	0.77363	-0.34497	1.36818	4.6287	-1.70693	1.02661	-0.68124	-1.26104	0.87574	0.7219	-0.36908	1.33135	1.51642	-1.04721	1.28202	3.3476	0.83401	0.75574
P_26	1.11416	0.7766	2.70822	-0.81368	1.92157	3.16845	3.15014	-0.25095	2.88001	-1.26783	5.24499	0.64042	0.57784	-1.7318	0.62268	2.6682	2.36176	1.04659	3.30752	1.66469	-1.07929	-0.47426	0.23842	4.35109	0.25829	5.00422	1.2344	3.0356	1.26078	7.37759	0.12889	3.4534	-0.33608	-1.4932	5.05107	-1.69011	0.83034	-0.55688	-0.93475	-0.16792	0.64415	-0.64287	3.81711	1.24845	-1.48202	1.88498	3.65054	0.38831	0.78586
P_17	1.93417	-0.38567	2.64881	-0.33241	2.04231	2.65526	2.9369	-0.08224	3.25211	-1.42632	5.48777	0.23988	0.93558	-1.22733	-0.25182	3.21302	2.25787	1.08167	2.69456	1.9018	-0.66057	-0.68933	0.19716	4.65212	0.35664	4.92123	0.69319	2.21357	0.93685	7.20656	0.59832	0.66443	0.01567	-1.22983	4.79966	-1.74052	0.75951	-0.29398	-1.25405	0.96309	0.81093	-0.95373	3.03564	1.22699	-1.44312	0.80247	3.66264	0.96067	0.93424
P_3	2.06844	-0.65356	-0.28955	0.40294	4.22136	1.8303	0.62082	0.36217	1.77584	-1.85985	3.85298	0.18739	0.50298	-1.12373	-0.38991	1.44484	-0.91228	0.35117	1.47508	1.38112	0.1786	0.30246	-0.46006	2.33857	-1.35926	3.61415	0.3028	0.95275	0.55457	4.66372	2.84363	-0.17845	-0.39793	-0.41418	4.86717	-1.16019	1.46943	-0.79959	-1.30378	1.05688	2.91644	-0.55174	0.59489	0.64523	-0.94931	2.08659	2.44061	0.35714	0.91087
P_18	2.67699	0.3818	3.33602	0.92573	2.30419	2.89168	3.20248	0.47265	3.3932	-0.72358	5.30926	0.25025	1.16002	-1.75923	0.39935	3.45702	3.27068	1.20938	3.11518	2.15559	-0.40651	-1.04964	0.12213	5.00716	0.45972	5.40298	0.78157	2.79374	1.20872	7.57018	0.56364	1.71703	0.07166	-2.65832	4.35669	-1.1022	0.84726	0.57401	-0.6911	1.07641	1.11688	-0.31901	3.00571	1.41277	-1.30272	2.65262	3.90366	1.14457	1.81092
P_9	2.90788	1.59763	3.71218	0.40066	3.35254	2.29435	2.97076	0.40391	3.37368	-0.93831	6.44962	-0.69179	1.43406	-1.13361	0.69261	3.6166	3.46784	1.88614	3.58515	2.37704	-1.01697	-0.96244	0.82635	4.79238	0.25527	5.48411	0.55498	2.11017	1.70094	6.77023	0.75478	1.36347	-0.1077	-2.04767	4.43566	-0.44996	0.77854	0.41357	-1.15286	0.47355	0.89449	-0.05419	2.37756	0.77141	-1.06584	2.59537	3.93976	0.78366	1.989
P_16	1.19782	0.04549	3.00199	-0.36638	1.99698	2.28811	2.87391	0.00082	3.43625	-1.07974	6.01137	0.20334	0.71699	-1.19443	-0.0504	3.19851	1.68112	1.12916	2.78814	1.66254	-0.38199	-0.81139	0.35398	4.83736	0.39472	4.74632	1.00001	1.83505	1.14331	7.01008	1.04623	0.5903	-0.33354	-0.94812	4.58731	-1.35375	0.78075	0.09596	-1.22499	0.5526	0.77708	-0.36643	3.42638	1.18108	-1.66647	1.87159	3.97455	0.9738	0.87979
P_21	3.66242	2.70661	2.96014	-0.53683	1.57777	2.24822	2.31127	0.35424	3.64238	-0.83242	6.25207	0.17935	1.24692	-1.62954	-0.02569	3.93356	0.66708	1.06506	2.93148	1.59515	-0.81561	-0.98434	0.14847	4.1863	0.0075	5.68999	0.8058	1.09695	1.00916	7.41654	0.30694	2.57285	-0.31985	-1.17734	5.15029	-1.71922	0.78052	0.09713	-1.22885	-0.31053	1.34128	0.38926	2.49936	0.43171	-1.55438	1.96248	3.75867	1.75133	1.60152
P_27	1.43641	1.56562	2.44844	-0.42206	1.78329	2.68135	2.3055	-0.08077	2.37366	-1.57573	5.28143	0.56346	0.61541	-1.61202	1.60839	3.93846	2.03096	1.05394	3.38567	1.42422	-0.71739	-0.87087	-0.25211	4.18589	0.27637	4.45556	0.73626	2.62031	0.95275	7.20674	0.26173	1.51104	-0.06019	-1.35519	3.33635	-1.32825	0.98789	0.45586	-1.13194	0.25689	0.60795	0.69907	2.98074	0.98608	-1.34219	1.22541	3.10615	0.12341	1.84323
P_22	1.93141	2.30934	2.59789	-0.05264	1.54802	1.50027	1.8021	-0.08147	3.57522	-0.84858	5.4275	0.20505	1.30314	-1.40367	0.04358	3.50981	1.15208	0.96305	2.7432	1.90917	-0.58879	-0.65785	-0.16288	3.8249	0.23477	5.01948	-0.09837	1.37986	0.32512	7.42999	0.44501	1.08619	0.31744	-1.83824	4.45737	-0.97461	1.25436	1.92099	-1.31064	0.78768	0.57698	-0.2951	2.03688	0.30323	-1.27621	0.33849	3.33554	1.49246	1.17053
P_4	0.27058	0.17477	1.93208	-0.31342	1.72052	2.47197	2.34756	-0.10338	3.08704	-1.27215	5.91406	-0.04067	1.05975	-1.32406	0.47304	2.91048	0.04959	0.71816	2.73177	1.15115	-1.51888	-0.59152	0.42519	4.40969	-0.1137	4.60413	0.7529	1.81016	-0.82277	6.75989	-0.50002	1.52185	-0.37467	-2.53173	7.22301	-1.5727	0.79115	0.13003	-1.08587	0.09803	0.66249	-0.54046	3.41618	0.54252	-1.08624	1.04943	3.35451	1.37279	1.0409
P_2	0.25891	1.02598	2.08815	2.05306	2.08893	2.72714	2.83337	0.21938	3.51584	-1.22711	6.12628	0.06238	1.09266	-1.00647	5.32756	2.88749	0.60692	1.01343	7.40204	1.56354	-0.62506	3.75751	0.49335	4.42418	0.80154	4.95431	0.74735	1.95344	-0.83161	6.97605	1.04032	1.33261	1.29007	-1.3745	6.52764	-1.14536	1.34704	0.25818	-0.47508	-0.06201	0.9974	-0.3597	3.69778	0.81252	-1.25523	1.56934	3.84519	2.11406	4.38926
P_1	0.90353	0.18619	1.63527	0.09574	2.18995	2.18322	2.50302	0.04923	3.15386	-1.4443	6.27166	-0.15117	0.85319	-1.50506	0.96365	2.6078	0.29134	0.68863	3.39838	1.43947	-1.02626	-0.79147	0.1261	4.04515	0.09684	4.74172	0.47724	1.83879	-0.93819	6.81195	0.09704	1.27167	0.25178	-1.95387	5.6398	-0.6792	0.51004	1.5546	-1.15607	-0.87618	0.79953	-0.48858	3.17057	0.97733	-1.34882	1.73567	3.59274	1.18381	2.01508
P_13	1.12722	1.30756	2.37555	0.67731	2.96076	2.64022	2.48937	-0.31216	2.86524	-1.1244	5.09393	-0.5062	0.9183	-1.18266	0.41062	2.69171	2.76983	0.88205	4.11735	1.77828	-0.7382	-1.02597	0.03298	4.69022	0.30576	4.5245	0.95845	2.21788	-0.43266	6.80159	0.4077	1.13603	0.34565	-1.08991	4.17377	-0.24836	0.7186	1.2586	-1.38169	0.70956	0.52013	-0.68965	2.13926	1.1863	-1.38099	0.86849	3.59025	1.04282	2.35793
P_25	1.54757	1.1174	2.71982	0.07093	1.57643	2.88768	2.78101	0.02719	2.47541	-1.39312	5.16128	0.12106	0.91527	-1.49522	-0.15484	2.45231	1.75379	1.04733	2.58615	1.71008	-1.10946	-1.119	0.19487	4.51151	0.40205	4.64997	0.48432	2.36647	1.12877	7.17791	0.70035	2.32176	-0.48	-1.61274	3.92172	-1.48227	0.8235	-0.30648	-1.33835	-0.16272	0.54917	-0.4974	3.52374	1.13372	-1.26052	1.26858	3.65286	0.73186	0.76964
P_28	1.0798	1.59596	2.908	-0.36567	2.561	3.20255	3.61927	0.23034	3.23943	-0.93667	5.26962	0.29929	1.00654	-1.49261	0.641	3.23248	1.59356	1.92958	4.07874	2.0806	-0.92645	-0.15725	0.5783	4.48042	0.19009	5.36625	1.01537	2.81124	1.41741	7.03485	0.25468	0.94461	0.13155	-0.35895	4.33829	-0.91618	0.68142	0.97913	-1.1864	0.86864	0.82897	-0.17115	1.49892	1.99226	-0.81824	2.04591	3.64417	1.11604	1.62365
P_29	1.36427	0.58278	2.02168	-0.61841	2.22083	2.6171	3.021	-0.00106	2.73754	-1.24976	4.9613	-0.06256	0.97445	-1.40091	0.50866	2.79198	0.71699	1.57055	4.63411	1.43894	-1.17824	-0.54979	-0.08881	4.38091	0.16924	4.86773	0.46923	1.88387	1.2909	6.52466	0.09886	0.99378	-0.20068	-0.69235	3.65964	-1.671	0.80495	0.24551	-1.5522	0.56836	0.41206	-0.21481	0.88278	1.4264	-1.2483	1.39171	2.92596	0.29213	0.92183
P_19	3.74169	1.04194	3.08289	0.28173	2.41026	3.16243	3.40917	0.12818	2.90304	-0.56942	5.03998	-0.49405	0.90782	-0.80618	0.1851	3.11565	2.47675	1.42195	3.42926	2.06028	-0.99757	-0.99832	0.38876	4.39346	0.15355	5.0635	0.85464	2.97828	1.0729	6.92794	0.7738	1.0065	0.71155	1.44951	4.53332	-0.76084	0.96852	0.52409	-1.63731	0.05615	0.65516	-0.56401	1.16155	1.69806	-1.40105	1.4314	3.68072	1.16185	1.49591
P_15	0.46015	1.14655	2.27528	-0.57512	2.45568	2.77846	2.5044	0.08886	2.7518	-1.39192	4.71508	-0.09317	0.9974	-1.5657	-0.08297	3.13695	1.28391	1.11953	3.82874	1.81553	-1.23636	-0.78583	0.26459	4.67075	0.26116	4.3589	1.07108	1.78451	-0.46585	6.87685	0.52576	0.26863	-0.60851	0.01308	4.1267	-2.02463	0.61208	-0.83574	-1.4428	0.04993	0.62182	-0.59795	2.38263	1.12958	-1.16235	-0.73215	3.65328	0.62287	0.37186
P_11	3.16899	1.96429	2.79557	0.56608	2.48051	2.38413	2.58277	0.22391	3.22666	-0.66769	5.54061	0.05201	1.12104	-0.73221	0.69452	3.44271	3.80058	1.37622	4.18524	1.92692	-0.88279	-0.54859	-0.16284	4.42509	0.19479	4.88094	0.34989	2.37075	1.29337	6.53781	0.21146	0.84621	-0.26999	-2.16831	3.72639	-0.68035	1.47062	1.38116	-1.28693	0.70726	0.84727	0.50108	3.02638	1.05702	-1.28637	0.89295	2.95653	1.38988	1.97067
P_8	1.29632	1.20828	1.96163	-0.03734	1.67001	2.01348	2.76981	0.00408	2.98733	-0.99493	4.06479	0.06725	0.93966	-0.33766	0.18974	2.41012	1.6105	0.63121	6.47438	2.05448	-0.81741	-0.78101	-0.29533	3.84327	0.02706	4.32453	0.66825	1.53443	0.16527	7.1269	0.6726	1.67137	-0.20988	-2.42523	3.45928	-1.56753	0.64913	0.94887	-0.90188	-0.43813	0.74652	-0.23918	3.29732	0.95287	-1.58215	1.2123	3.11901	0.365	0.64287
P_7	-0.26217	0.54736	2.56191	-0.18361	1.40084	2.47863	2.66009	0.1048	2.67906	-1.32066	6.29781	-0.61996	0.56946	-0.53703	-0.50577	3.44388	2.41639	0.79135	3.71623	1.51227	-1.6521	-0.96096	-0.21803	3.9902	0.09971	4.38437	0.59756	3.02954	0.70477	7.27796	-0.00145	0.59197	-0.41851	-1.10796	4.03637	-1.91457	0.84658	-0.12924	-1.4039	-0.64215	0.68232	-0.62373	2.88475	1.31516	-1.31562	1.45082	3.4756	0.7786	0.67732
P_14	1.7405	1.27616	2.65904	0.87756	2.66362	2.74009	2.56525	0.18239	3.07846	-1.16234	5.58797	-0.42779	0.83051	-1.2784	2.25251	3.32517	2.94015	0.75379	3.52705	1.81947	-0.7398	-0.60006	0.1592	4.47529	-0.05204	4.57242	0.83638	2.13193	-0.12599	6.75429	1.09411	1.48498	0.46795	-0.27854	4.28199	-0.39949	0.96936	0.77542	-1.25299	0.94389	0.89116	-0.31811	2.05752	1.24032	-1.95206	1.25618	3.91559	0.86323	2.66151
P_24	0.69882	1.66965	2.66875	0.37597	1.70286	2.06135	2.78631	0.35403	3.49545	-1.05273	6.23425	-0.00846	1.08865	-1.60379	0.49106	3.69738	1.98377	1.11205	3.32994	1.79247	-0.46759	-0.69659	-0.25654	4.1812	0.12837	5.67136	0.40744	2.33784	0.32288	7.27798	1.10946	2.99678	-0.09436	-0.83372	5.48515	-0.83565	1.13647	1.45303	-0.43248	0.69514	2.51949	1.40653	3.12631	0.84292	-1.56037	0.24603	3.43178	1.67731	1.99494
P_5	1.45124	1.67745	3.10742	0.01113	1.45148	3.3096	3.40929	0.3894	3.11426	-1.191	6.96064	0.02611	1.05432	-0.35115	-0.16312	3.92456	3.77405	1.45787	3.9029	2.09292	-0.96837	-0.69148	0.33483	4.41629	-0.00777	4.81501	1.13535	3.68941	1.15801	7.68414	0.61679	1.29678	0.03267	-0.00202	4.78457	-1.29816	0.7961	0.51018	-1.12952	0.54614	1.16553	-0.24387	3.43774	1.49301	-1.36902	1.80805	3.73834	1.4092	1.83229
P_12	0.36287	1.20746	2.81939	1.52675	3.26597	2.86572	3.08512	0.3975	3.14513	-0.92357	6.08166	-0.48541	1.58318	-1.06622	1.19061	3.25607	2.62313	1.08859	3.97736	1.95636	-0.54772	-0.66118	0.40243	4.94619	0.31474	4.95137	1.11924	2.41038	-0.30434	6.87166	0.79804	2.27715	0.97413	-0.7884	4.63436	0.89568	1.11381	2.18432	-0.92684	0.66401	0.77955	-0.37282	2.86682	1.56111	-1.36588	-0.57739	4.16943	0.57062	3.41002
P_6	2.00679	0.93159	2.95231	-0.22037	2.30583	2.70882	2.8095	0.13465	3.03784	-1.13332	6.57024	-0.55673	1.19073	-0.07574	-0.16786	3.62282	3.40773	1.05387	4.42383	1.82179	-0.88309	-0.76897	-0.00059	4.29775	0.24922	4.66313	0.72802	3.00542	0.87733	7.6319	0.88773	1.99425	0.33592	-0.77357	4.48181	-1.2052	0.60262	0.87745	-1.21193	0.45538	0.76398	0.01305	3.74894	1.04743	-1.23661	1.30774	3.53625	0.89607	1.79789
P_23	6.43787	1.64923	2.97564	0.34468	2.05296	2.85967	3.0616	0.00913	3.54181	-0.73984	5.31192	0.41747	1.52642	-2.34296	1.07726	3.66875	1.07987	1.35273	4.50673	1.90238	-0.21192	-0.47004	0.27118	3.76159	0.01275	5.52075	1.02352	2.13284	0.80979	7.49619	0.77278	2.09343	0.38444	0.33838	4.96693	-1.05305	1.22078	1.73195	-1.45786	0.97228	1.35294	0.44605	2.67856	1.3834	-1.18635	1.65608	3.6846	1.35216	2.31497
Max LOD	0.36475	-1.98083	-1.21432	-0.12043	0.84683	-0.17644	0.3755	0.09698	-0.66936	-1.99169	-0.79766	-0.61155	1.08467	-0.98135	-0.70151	-1.04192	-0.85457	0.3573	0.4804	1.18282	-0.69361	-0.1115	-0.32697	-0.5759	-1.35008	1.66599	-1.29519	-1.42745	-0.20302	-0.09243	0.0066	0.3795	-0.57154	-0.37656	-0.74709	-1.28961	1.62262	-2.03796	-1.1596	0.87967	-0.01293	-0.47913	-2.44522	0.44555	-1.37388	1.7437	0.16235	1.04652	-0.5326
Plate LOD	0.36475	-1.98083	-1.21432	-0.12043	0.84683	-0.17644	0.3755	0.09698	-0.66936	-1.99169	-0.79766	-0.61155	1.08467	-0.98135	-0.70151	-1.04192	-0.85457	0.3573	0.4804	1.18282	-0.69361	-0.1115	-0.32697	-0.5759	-1.35008	1.66599	-1.29519	-1.42745	-0.20302	-0.09243	0.0066	0.3795	-0.57154	-0.37656	-0.74709	-1.28961	1.62262	-2.03796	-1.1596	0.87967	-0.01293	-0.47913	-2.44522	0.44555	-1.37388	1.7437	0.16235	1.04652	-0.5326
Missing Data freq.	0.13333	0	0	0.43333	0	0	0	0.43333	0	0	0	0.06667	0.56667	0.73333	0	0	0.03333	0.03333	0	0.03333	0.63333	0.93333	0.03333	0	0.03333	0	0	0	0.2	0	0.06667	0.06667	0.03333	0.76667	0	0.43333	0.96667	0	0.6	0.8	0	0.33333	0	0.06667	0.3	0.66667	0	0.56667	0
Normalization	IPC Normalized	IPC Normalized	IPC Normalized	IPC Normalized	IPC Normalized	IPC Normalized	IPC Normalized	IPC Normalized	IPC Normalized	IPC Normalized	IPC Normalized	IPC Normalized	IPC Normalized	IPC Normalized	IPC Normalized	IPC Normalized	IPC Normalized	IPC Normalized	IPC Normalized	IPC Normalized	IPC Normalized	IPC Normalized	IPC Normalized	IPC Normalized	IPC Normalized	IPC Normalized	IPC Normalized	IPC Normalized	IPC Normalized	IPC Normalized	IPC Normalized	IPC Normalized	IPC Normalized	IPC Normalized	IPC Normalized	IPC Normalized	IPC Normalized	IPC Normalized	IPC Normalized	IPC Normalized	IPC Normalized	IPC Normalized	IPC Normalized	IPC Normalized	IPC Normalized	IPC Normalized	IPC Normalized	IPC Normalized	IPC Normalized
[truncated: 45 more columns]
