# Supplementary material for: Lenvatinib Plus Paclitaxel as Second‐Line Therapy for Advanced Gastric Cancer Patients: A Dose Escalation Exploratory Study
Source: Adv Sci (Weinh). 2025 Aug 11;12(40):e06678. doi: 10.1002/advs.202506678 (PMC12561184; doi:10.1002/advs.202506678)
Supplement: Supplementary file 10 — Supplementary File 3 [file ADVS-12-e06678-s009.xlsx]

## Sheet: Npx Data
Immuno_Oncology	Olink NPX Signature 1.8.0
NPX data
Panel	Olink Target 96 Immuno-Oncology(v.3113)	Olink Target 96 Immuno-Oncology(v.3113)	Olink Target 96 Immuno-Oncology(v.3113)	Olink Target 96 Immuno-Oncology(v.3113)	Olink Target 96 Immuno-Oncology(v.3113)	Olink Target 96 Immuno-Oncology(v.3113)	Olink Target 96 Immuno-Oncology(v.3113)	Olink Target 96 Immuno-Oncology(v.3113)	Olink Target 96 Immuno-Oncology(v.3113)	Olink Target 96 Immuno-Oncology(v.3113)	Olink Target 96 Immuno-Oncology(v.3113)	Olink Target 96 Immuno-Oncology(v.3113)	Olink Target 96 Immuno-Oncology(v.3113)	Olink Target 96 Immuno-Oncology(v.3113)	Olink Target 96 Immuno-Oncology(v.3113)	Olink Target 96 Immuno-Oncology(v.3113)	Olink Target 96 Immuno-Oncology(v.3113)	Olink Target 96 Immuno-Oncology(v.3113)	Olink Target 96 Immuno-Oncology(v.3113)	Olink Target 96 Immuno-Oncology(v.3113)	Olink Target 96 Immuno-Oncology(v.3113)	Olink Target 96 Immuno-Oncology(v.3113)	Olink Target 96 Immuno-Oncology(v.3113)	Olink Target 96 Immuno-Oncology(v.3113)	Olink Target 96 Immuno-Oncology(v.3113)	Olink Target 96 Immuno-Oncology(v.3113)	Olink Target 96 Immuno-Oncology(v.3113)	Olink Target 96 Immuno-Oncology(v.3113)	Olink Target 96 Immuno-Oncology(v.3113)	Olink Target 96 Immuno-Oncology(v.3113)	Olink Target 96 Immuno-Oncology(v.3113)	Olink Target 96 Immuno-Oncology(v.3113)	Olink Target 96 Immuno-Oncology(v.3113)	Olink Target 96 Immuno-Oncology(v.3113)	Olink Target 96 Immuno-Oncology(v.3113)	Olink Target 96 Immuno-Oncology(v.3113)	Olink Target 96 Immuno-Oncology(v.3113)	Olink Target 96 Immuno-Oncology(v.3113)	Olink Target 96 Immuno-Oncology(v.3113)	Olink Target 96 Immuno-Oncology(v.3113)	Olink Target 96 Immuno-Oncology(v.3113)	Olink Target 96 Immuno-Oncology(v.3113)	Olink Target 96 Immuno-Oncology(v.3113)	Olink Target 96 Immuno-Oncology(v.3113)	Olink Target 96 Immuno-Oncology(v.3113)	Olink Target 96 Immuno-Oncology(v.3113)	Olink Target 96 Immuno-Oncology(v.3113)	Olink Target 96 Immuno-Oncology(v.3113)	Olink Target 96 Immuno-Oncology(v.3113)
Assay	IL8	TNFRSF9	TIE2	MCP-3	CD40-L	IL-1 alpha	CD244	EGF	ANGPT1	IL7	PGF	IL6	ADGRG1	MCP-1	CRTAM	CXCL11	MCP-4	TRAIL	FGF2	CXCL9	CD8A	CAIX	MUC-16	ADA	CD4	NOS3	IL2	Gal-9	VEGFR-2	CD40	IL18	GZMH	KIR3DL1	LAP TGF-beta-1	CXCL1	TNFSF14	IL33	TWEAK	PDGF subunit B	PDCD1	FASLG	CD28	CCL19	MCP-2	CCL4	IL15	Gal-1	PD-L1	CD27
Uniprot ID	P10145	Q07011	Q02763	P80098	P29965	P01583	Q9BZW8	P01133	Q15389	P13232	P49763	P05231	Q9Y653	P13500	O95727	O14625	Q99616	P50591	P09038	Q07325	P01732	Q16790	Q8WXI7	P00813	P01730	P29474	P60568	O00182	P35968	P25942	Q14116	P20718	P43629	P01137	P09341	O43557	O95760	O43508	P01127	Q15116	P48023	P10747	Q99731	P80075	P13236	P40933	P09382	Q9NZQ7	P26842
OlinkID	OID00752	OID00753	OID00754	OID00755	OID00756	OID00757	OID00758	OID00759	OID00760	OID00761	OID00762	OID00763	OID00764	OID00765	OID00766	OID00767	OID00768	OID00769	OID00770	OID00771	OID00772	OID00773	OID05549	OID00775	OID00776	OID00777	OID00778	OID00779	OID00780	OID00781	OID00782	OID00783	OID05550	OID00785	OID00786	OID00787	OID00788	OID00789	OID00790	OID00791	OID00792	OID00793	OID00794	OID00795	OID00796	OID05551	OID00798	OID00799	OID00800
P_30	5.16404	5.7647	7.50521	1.21267	2.7887	0.4364	5.42696	5.80196	6.37536	2.73546	10.2849	3.34428	-0.20526	11.9278	5.06747	6.66835	11.6052	9.27205	-0.45421	7.03262	11.4497	5.58817	4.23676	4.30748	3.83473	0.92512	-0.65178	8.57221	6.72279	10.0839	8.43947	4.22025	-1.04077	8.36126	7.01509	4.56977	-0.81996	8.8795	8.09057	7.59691	8.07658	-0.0397	11.7122	6.00021	7.96609	4.53345	6.50629	5.98524	9.4035
P_10	7.17126	5.32721	8.05457	2.38128	6.46179	-0.82879	6.28647	9.0267	9.16817	5.88411	9.76963	5.0079	1.90768	11.8234	5.71268	9.66856	11.8593	9.19804	2.89203	8.9571	9.55045	4.85192	5.85855	6.21416	4.31328	1.40873	0.03463	8.22828	7.22637	10.8331	10.2433	5.19788	0.62639	9.89692	9.26625	5.69582	-0.19734	9.28911	10.7912	8.13446	8.24473	0.50063	11.2651	9.0397	9.0866	4.43536	6.91265	6.70384	8.72236
P_20	6.18955	6.00507	8.04977	1.09051	2.45237	-1.97821	6.03155	5.23832	7.91322	4.31125	10.2752	3.89268	4.08034	11.9321	6.07898	7.66702	11.3602	9.43273	0.05427	8.20244	10.4801	5.45456	3.13108	5.12212	4.4177	1.22078	0.50882	8.73942	7.76858	10.1424	8.65024	4.43741	1.49986	9.28929	8.83863	4.05316	-0.66312	10.0319	10.2141	8.40039	8.47451	0.32704	10.8675	8.08064	8.79371	5.22823	6.78835	6.37923	9.82701
P_26	6.02792	6.08176	8.29927	0.79882	2.11065	-1.01765	5.55331	4.82684	7.70082	3.89571	10.281	2.99193	0.66192	12.1047	5.4653	8.03771	10.6334	8.92922	-0.29654	8.5317	9.66684	5.8232	2.68705	4.65416	4.04356	0.74476	0.33809	8.76078	7.89036	10.2878	8.75368	3.86885	2.64809	8.47996	8.68699	3.77048	-0.31544	9.67232	9.47213	7.83954	7.36342	1.04122	9.89124	7.66402	8.10355	5.12733	6.76247	6.08016	9.69084
P_17	5.50793	6.06133	8.10133	0.28223	2.8421	-0.82348	5.84854	5.06599	6.48326	4.33879	10.2434	4.17915	1.19077	11.9141	6.06011	8.21798	10.8107	9.43866	0.09091	7.31846	11.5903	5.50881	5.9984	4.60506	4.1348	1.60516	0.07653	8.44784	7.49271	9.79257	9.57777	4.39752	1.41819	8.93433	8.20054	4.02477	-0.36778	9.63815	8.32105	8.31485	8.35487	0.15185	12.1251	7.76647	8.27909	4.93648	6.58387	6.0933	9.84208
P_3	5.2915	4.39753	6.16713	1.01032	2.13128	1.97648	4.77644	5.00723	7.77529	2.95966	8.51082	3.919	-0.48869	10.4251	4.17728	6.09182	8.54656	7.2628	-0.00793	5.75452	8.16012	3.67474	2.5251	3.55373	2.71814	0.88728	0.69974	6.63534	5.51871	8.7198	8.50925	1.57123	1.03087	7.05107	8.64562	2.88751	-0.25036	9.46637	8.00646	6.85179	7.61139	-0.36433	7.7928	5.39861	7.59971	3.27914	4.69087	4.60814	8.97399
P_18	5.34414	6.45993	8.10445	0.84932	3.92141	-1.56121	6.32024	6.36157	6.49447	4.23994	10.4223	4.01465	1.37035	12.3232	6.16853	8.48926	11.0044	9.40404	0.22113	7.5624	11.938	5.50942	1.82431	4.66629	4.31755	1.21417	-0.53641	8.723	7.11265	10.1643	10.0039	4.59273	1.49794	8.85727	8.06023	4.03359	-0.09773	9.61003	8.03584	8.95205	9.11856	0.32406	12.4891	7.95027	8.36838	4.84351	6.68189	6.25082	9.81438
P_9	5.47009	6.15142	8.4728	1.1479	3.72949	-2.1798	6.6806	6.11083	6.34457	3.41132	9.52219	4.18686	2.07056	11.6464	6.0871	7.71851	10.7277	9.14579	0.63703	8.51043	10.7269	6.21764	3.82624	5.24319	4.3273	1.97417	-0.50198	8.22039	7.71311	10.4802	10.0734	4.93384	0.93504	9.10093	7.28469	4.1257	-0.39003	9.7998	7.77817	8.33598	8.60856	0.85344	11.3696	8.47957	8.63606	4.51697	6.86433	6.56357	9.06715
P_16	5.75805	6.40578	8.48003	0.62819	3.43293	-0.1024	5.9746	6.08959	7.09432	4.63772	9.4805	3.18684	1.35063	12.0037	6.02968	8.05832	10.6822	9.1789	0.45071	7.23554	11.5554	4.77155	6.2458	4.58354	4.1212	1.41232	-0.05684	8.47989	7.90804	9.91084	9.5245	4.26414	1.50096	9.3483	8.68969	4.51889	-0.31889	9.57609	8.96756	8.25536	8.02239	0.19841	12.1091	7.68714	8.35695	5.15918	6.75322	6.1601	9.73819
P_21	7.88033	6.93139	8.9187	1.9648	2.68427	0.03383	6.68329	5.17313	7.48946	4.37948	9.81872	4.92699	3.14775	12.6479	7.00536	10.5314	11.9008	8.88041	-0.07736	11.8168	10.9495	7.0418	3.4306	5.06246	4.192	1.83433	0.22028	8.93364	7.68549	10.3253	10.1932	4.81875	2.48969	9.49875	8.31948	4.4125	-0.42791	9.34091	9.39399	8.90214	8.09743	1.06375	13.4146	9.36159	8.64329	5.4314	6.64172	6.96282	9.76315
P_27	5.35016	6.37943	8.01144	0.23965	1.89471	-1.50021	5.56875	5.28645	5.05904	3.51002	10.6812	3.746	0.29541	11.3716	5.85693	7.10369	9.63046	9.7937	0.37719	8.13009	9.61137	6.47471	1.78416	5.14216	4.52647	2.71889	-0.63055	8.77492	6.81053	10.3861	11.037	4.06791	2.84552	8.09359	6.77342	4.80746	-0.391	8.99739	6.87137	7.96748	8.05163	0.97961	11.8703	7.20631	7.81156	4.85394	6.5481	6.00536	9.24861
P_22	6.02798	5.84946	8.66056	0.90778	2.80737	-2.1714	6.16126	5.84788	6.62963	3.39826	9.16409	1.6706	2.51325	10.2277	5.97187	9.46935	9.97876	7.99802	0.2292	10.5369	10.5944	6.61597	2.93976	4.7808	3.88684	1.45528	-0.16044	8.97173	7.6171	10.0184	10.1424	3.80575	2.20121	9.0327	7.57997	4.02014	-0.47682	8.99234	8.7407	8.72032	7.3277	0.27671	9.75642	7.43343	7.46219	4.68472	6.56246	6.60895	9.36973
P_4	7.02579	6.08708	7.79599	1.98312	2.71822	-1.65437	5.74151	5.63535	7.93914	4.29933	9.82028	6.86332	0.69263	12.0605	6.19363	8.28477	10.5297	8.42201	0.02058	8.02097	10.6346	6.59743	6.76355	4.81408	4.32992	1.64236	-0.1146	7.48038	7.75945	10.0561	10.1063	4.81245	2.17558	8.9784	9.01263	5.1311	-0.46532	9.72427	9.93862	7.86989	8.42197	-0.06525	10.6658	6.05875	9.54422	5.53283	6.34842	6.32131	9.76324
P_2	7.74899	6.33354	7.74994	2.2213	3.18748	-2.2189	5.93161	6.1212	7.27137	2.64485	9.38402	4.81581	0.6786	12.1345	5.91224	7.761	10.7445	8.47888	0.23874	7.34622	10.1831	5.91411	4.54548	5.71186	4.26902	1.53951	-0.32379	7.79178	7.79256	9.97367	9.87778	4.64588	2.67414	8.52342	8.64412	4.98723	-0.46779	8.92119	9.37121	7.73062	7.74601	0.14061	10.3137	6.54177	9.59204	4.17583	6.7512	6.18714	9.2068
P_1	7.511	6.4225	7.88598	1.86485	3.85756	-2.3281	6.00668	6.73579	7.76424	4.04705	9.32672	3.54277	0.66499	12.0836	6.02701	7.75404	10.2228	8.93589	1.03004	7.34462	10.5826	6.31072	4.61522	5.0485	4.16514	2.09183	-0.10232	7.74985	7.83798	10.2779	9.85678	3.98094	2.2271	8.90863	8.92701	4.29797	-0.46654	9.46562	9.28552	7.86942	7.81275	0.25909	9.77354	6.42383	8.74946	4.66692	6.71603	6.05405	9.2031
P_13	5.34254	5.92122	7.99899	0.55127	4.12748	-1.52592	6.17546	6.98812	6.77391	3.35073	9.94297	2.35826	1.87945	11.6785	6.23195	8.26818	11.1425	9.52123	0.58956	9.09079	10.3351	6.17894	2.25291	5.40491	4.00922	1.75568	-0.54856	8.54662	7.36828	10.6001	9.54638	4.27004	2.26692	8.83548	8.02051	4.06638	-0.45575	9.71589	9.06549	8.17654	8.34848	0.26233	13.8512	8.04246	8.3409	4.80633	6.59	6.40363	9.83741
P_25	5.91787	5.4719	8.13204	0.10979	2.16778	1.16745	5.30224	5.01486	7.31138	3.37677	9.43208	1.99624	0.7445	11.7393	5.16515	7.30857	9.65276	8.69804	0.10431	7.99083	9.89146	6.09645	2.63093	4.24415	3.96685	1.03142	-1.11033	8.56139	7.8963	9.99548	8.5415	3.07455	2.51801	8.74429	8.14397	3.45569	-0.40663	9.59129	8.87276	7.53413	6.83851	0.67092	9.5268	7.07782	7.30648	5.22959	6.41769	5.79138	9.40093
P_28	6.1431	6.49056	8.07743	0.8748	3.56193	-1.93486	6.20597	5.93359	6.4707	3.62615	9.91336	3.70354	1.02741	12.4515	5.67569	7.20173	11.3127	9.45345	0.17646	7.68586	11.9244	6.41383	5.32668	4.66129	4.47325	1.6615	0.05443	8.70985	7.84558	10.3751	8.97239	4.22636	-0.25519	9.19573	7.58407	4.80416	-0.2696	9.5887	8.18072	8.18341	8.35335	0.56747	12.5098	6.17988	8.77705	5.08399	6.95007	6.56942	9.84408
P_29	6.02162	5.86883	7.71362	0.01157	2.68175	-1.81534	5.62691	4.77062	6.32271	2.88985	9.96007	3.49807	0.15024	11.9475	5.28474	6.70407	11.356	9.27087	-0.07315	7.63136	11.4633	5.37074	4.36757	4.52876	3.95707	1.54719	-0.36189	8.36837	7.35309	10.1598	8.48527	4.56588	-0.76148	8.4895	7.01627	4.14355	-0.44297	8.62983	7.76796	7.70856	7.93334	-0.01741	12.1132	6.18561	8.29488	4.4222	6.54964	5.91087	9.23314
P_19	5.70567	6.04351	7.86783	0.51339	5.39467	-2.23571	6.71757	8.06602	8.30785	4.45508	9.89973	3.67683	4.23656	11.7324	6.41053	7.43549	11.0792	9.13694	1.04883	7.86698	10.3131	5.6241	3.19637	4.93478	4.42621	1.1778	0.0699	8.65206	7.86771	11.1511	8.73422	3.87475	1.37957	9.51915	8.99731	4.55122	-0.37615	9.95042	10.5989	8.37698	8.28353	0.26592	11.0498	7.88243	7.26279	5.2192	6.96946	6.86246	9.99849
P_15	4.85629	5.92858	7.51076	0.62736	2.62804	-1.40693	5.77575	4.06876	6.86631	3.22457	9.84572	2.53552	1.70377	11.8821	5.83717	8.02773	10.7139	9.21241	0.03972	8.33204	9.99102	5.66688	2.32824	4.86692	3.93449	1.97414	-0.58565	8.61818	7.09966	10.3146	9.69792	4.62515	2.29381	8.64654	7.63044	3.86121	-0.15338	9.32296	8.83173	8.38257	8.18423	-0.10634	14.3451	7.58242	7.9052	4.09426	6.35117	6.29874	9.52448
P_11	6.16905	5.56003	7.95398	1.52734	5.99498	-2.57644	7.03825	8.0668	8.53349	4.92046	10.1398	4.43235	1.99802	11.7929	5.42796	8.75121	11.4795	9.29771	1.45116	8.65783	10.0591	5.63866	2.99884	5.98026	4.07931	3.7615	-0.36635	8.08607	6.87704	11.4304	9.9413	5.85606	1.50053	9.61706	8.45621	5.9451	-0.20867	9.22734	10.211	8.19348	8.49914	0.49323	11.4336	8.88704	9.12735	4.25215	6.63571	6.98532	8.93705
P_8	4.6687	5.91294	7.65696	0.9036	4.17663	-0.98553	5.86189	6.60237	7.26746	3.61585	9.78147	4.86396	0.51677	12.1677	5.39399	7.63821	10.5477	9.35089	0.19856	9.14367	9.45942	4.06464	5.23799	4.579	4.391	1.46464	-0.40729	9.00236	7.86221	10.6178	9.13356	4.86936	2.28226	9.28297	8.37355	5.38473	-0.68725	9.04319	9.48893	10.6204	8.31636	0.27842	10.6229	9.09949	8.0228	4.71988	6.79195	6.00945	8.75437
P_7	5.57129	6.37353	8.02923	0.99685	2.57434	-1.7383	6.46758	5.22397	7.10082	3.70255	9.74212	3.59969	1.2555	12.2914	6.4772	8.68254	10.8063	9.46503	-0.71419	8.59231	9.92262	5.29563	1.35702	5.3481	4.03024	0.41622	-0.72138	8.65884	7.33631	10.19	10.2514	5.43533	1.29745	8.96373	8.46081	4.27997	-0.93185	9.83395	8.68719	8.73051	8.31444	0.7025	10.7431	8.6138	7.90498	4.75009	6.76783	6.26779	9.7196
P_14	4.25883	6.17122	7.76569	1.01981	3.96317	-2.55253	6.0938	6.70563	6.80758	3.35687	10.0562	2.47921	1.80245	11.7644	6.19948	7.81268	10.8324	9.26583	0.53824	8.12656	10.7492	6.05039	1.91945	5.46703	3.94956	2.3439	-0.03404	8.23389	6.99861	10.7499	9.77591	4.3712	2.18711	9.04636	7.50684	5.07053	-0.6644	9.28524	9.0305	8.18643	8.55902	0.07718	14.1192	7.85734	8.44258	4.56582	6.55051	6.65527	9.78358
P_24	7.72869	5.88397	8.42399	2.01066	3.58045	-1.87647	6.29501	6.43314	7.7479	4.65536	10.0099	9.97773	2.51391	11.6979	6.67543	7.94231	10.8027	7.23186	0.1986	8.19602	10.507	6.5754	2.25343	4.98565	4.26244	2.05304	-0.93588	8.41755	7.13222	10.6953	9.37995	3.98261	1.57619	9.60418	8.53247	6.19499	-0.27912	8.69553	9.6363	9.47867	7.3456	0.40687	12.2167	8.0403	8.28746	6.2203	6.51108	6.6051	9.54254
P_5	5.90678	6.87226	8.10832	0.89242	2.9259	-1.92699	6.51252	5.7675	7.27733	3.69159	9.74541	3.21917	1.69977	12.4618	6.53648	8.74486	10.9901	9.58029	-0.15499	8.74107	10.2918	7.06744	1.62862	5.31877	4.3412	1.12543	0.08589	8.58991	7.20614	10.1519	10.7613	4.94727	1.20966	9.2784	8.66121	4.89302	-0.85563	9.88122	8.66539	9.61332	7.93822	0.66508	11.3481	8.36349	8.26972	4.89501	6.66342	6.49627	9.99521
P_12	5.10631	6.16932	8.09444	0.85098	4.62212	-1.44516	6.14465	8.01308	7.46697	3.58759	9.69392	2.93888	2.0452	12.0178	6.02748	7.96141	11.2118	9.44605	0.87896	8.81479	10.3964	6.46904	2.51977	5.36348	4.05403	1.09808	-0.30286	8.60528	7.60446	10.7637	9.59341	4.52244	2.07054	9.10636	8.39491	4.53934	-0.33378	9.66661	9.72664	8.17378	8.25001	-0.13572	13.8476	8.25036	8.17146	5.049	6.81217	6.41583	9.91065
P_6	6.21731	6.68211	8.17975	1.19784	4.64389	-1.41838	6.8573	7.17918	8.29956	4.28338	10.3487	4.11017	1.87086	12.4853	6.52109	8.99589	11.4627	9.84002	0.65266	8.81372	10.2418	6.95159	1.44024	5.60131	4.14408	1.9157	-0.67074	8.54508	7.24694	10.9316	10.5719	6.22606	1.7746	9.57563	9.50438	5.2356	-0.10614	9.83659	9.85783	9.63546	8.19011	0.81603	11.3452	8.68896	8.32751	5.11628	6.49787	6.73582	9.85338
P_23	6.30803	7.04727	8.48566	2.59896	3.74603	-2.37427	6.70577	6.76966	7.72324	3.76803	10.6247	4.99629	2.54274	12.4108	6.69415	10.249	12.5626	9.35194	0.6379	11.2938	10.8338	5.78251	2.73619	5.36829	4.24496	2.04589	-0.26452	8.91192	7.47481	10.5727	10.2975	5.16748	3.00283	9.3872	8.16342	5.45539	-0.64332	9.33839	9.94658	9.229	8.76389	0.48597	12.1828	9.62055	8.80897	5.07296	7.0553	7.04286	9.99614
Max LOD	0.23342	0.263	0.02113	0.12454	0.27634	-0.6609	0.49455	-0.28488	2.74041	0.95851	-0.14035	0.21989	-0.05239	-0.15915	-0.14393	-0.24889	0.06293	-0.16979	0.24637	-0.07016	-0.61335	-0.1827	-0.41523	-0.99197	0.05312	0.73666	0.46095	-0.54809	-1.16241	-1.09905	0.19727	-0.05625	-0.07962	0.39357	-1.07577	-0.0567	0.68845	-0.41627	-0.16913	0.84498	0.30412	-0.29259	-0.54327	0.35955	-0.4046	1.18129	0.00393	0.54002	0.74932
Plate LOD	0.23342	0.263	0.02113	0.12454	0.27634	-0.6609	0.49455	-0.28488	2.74041	0.95851	-0.14035	0.21989	-0.05239	-0.15915	-0.14393	-0.24889	0.06293	-0.16979	0.24637	-0.07016	-0.61335	-0.1827	-0.41523	-0.99197	0.05312	0.73666	0.46095	-0.54809	-1.16241	-1.09905	0.19727	-0.05625	-0.07962	0.39357	-1.07577	-0.0567	0.68845	-0.41627	-0.16913	0.84498	0.30412	-0.29259	-0.54327	0.35955	-0.4046	1.18129	0.00393	0.54002	0.74932
Missing Data freq.	0	0	0	0.06667	0	0.83333	0	0	0	0	0	0	0.06667	0	0	0	0	0	0.6	0	0	0	0	0	0	0.03333	0.93333	0	0	0	0	0	0.1	0	0	0	1	0	0	0	0	0.03333	0	0	0	0	0	0	0
Normalization	IPC Normalized	IPC Normalized	IPC Normalized	IPC Normalized	IPC Normalized	IPC Normalized	IPC Normalized	IPC Normalized	IPC Normalized	IPC Normalized	IPC Normalized	IPC Normalized	IPC Normalized	IPC Normalized	IPC Normalized	IPC Normalized	IPC Normalized	IPC Normalized	IPC Normalized	IPC Normalized	IPC Normalized	IPC Normalized	IPC Normalized	IPC Normalized	IPC Normalized	IPC Normalized	IPC Normalized	IPC Normalized	IPC Normalized	IPC Normalized	IPC Normalized	IPC Normalized	IPC Normalized	IPC Normalized	IPC Normalized	IPC Normalized	IPC Normalized	IPC Normalized	IPC Normalized	IPC Normalized	IPC Normalized	IPC Normalized	IPC Normalized	IPC Normalized	IPC Normalized	IPC Normalized	IPC Normalized	IPC Normalized	IPC Normalized
[truncated: 45 more columns]
